# Supplementary material for: Limited Mechanistic Link Between the Monod Equation and Methanogen Growth: a Perspective from Metabolic Modeling
Source: Microbiol Spectr. 2022 Mar 3;10(2):e02259-21. doi: 10.1128/spectrum.02259-21 (PMC9045329; doi:10.1128/spectrum.02259-21)
Supplement: SUPPLEMENTAL FILE 1 — Supplemental material. Download SPECTRUM02259-21_Supp_1_seq3.xlsx, XLSX file, 0.04 MB [file spectrum02259-21_supp_1_seq3.xlsx]

## Sheet: Metabolites
Metabolite name	Metabolite description	Metabolite formula	Mass balance equation	Unit	Initial concentration (mM)	Steady state concentration in mM at 100 mM meoh	Data source	Comment
accoa[c]	Acetyl-CoA	C23H34N7O17P3S	dC_accoa[c]/dt = -1*rho_protein*(J_AcDh + 1.4e-2*J_Biomass)	mol/L-cytoplasm	1.09	2.18	1	Initial concentration based on coenzyme A moiety concentration determined for Archaea.
adp[c]	ADP	C10H12N5O10P2	dC_adp[c]/dt = 0	mol/L-cytoplasm	1	1	2
atp[c]	ATP	C10H12N5O13P3	dC_atp[c]/dt = 0	mol/L-cytoplasm	10	10	2
ch4[c]	methane	CH4	dC_ch4[c] = J_ch4 + rho_protein*J_Mcr	mol/L-cytoplasm	0.1387	0.138793		Assumed this study
ch4[e]	methane in the environment	CH4	dC_ch4[e] = 0	mol/L-environment	0.1387	0.1387		Assumed this study
co2[c]	CO2	CO2	dC_co2[c] = J_co2 + rho_protein*J_Fmd	mol/L-cytoplasm	20	20		Assumed this study
co2[e]	dissolved CO2 in the environment	CO2	dC_co2[e] = 0	mol/L-environment	20	20		Assumed this study
coa[c]	Coenzyme-A	C21H32N7O16P3S	dC_coa[c]/dt = rho_protein*(J_AcDh + 1.4e-2*J_Biomass)	mol/L-cytoplasm	1.09	4.98017e-06	1	Initial concentration based on coenzyme A moiety concentration determined for Archaea.
cob[c]	coenzyme-b	C11H19N1O7P1S1	dC_cob[c]/dt = rho_protein*(J_Hdr - J_Mcr)	mol/L-cytoplasm	0.83	1.41723	3,4	Initial concentration based on coenzyme b moiety concentration determined for Methanothermobacter thermautotrophicus, and by taking intracellular volume at 1 uL/mg-dw.
com[c]	coenzyme-m	C2H5O3S2	dC_com[c]/dt = rho_protein*(J_Hdr - J_Mta - J_Mtr)	mol/L-cytoplasm	4.495	0.0691286	5,6	Initial concentration based on coenzyme M moiety concentration and by assuming that Methanosarcina barkeri Fusaro has an intracellular volume of 3.2 ul/mg-dw.
f420-2[c]	coenzyme-ferredoxin-420-2-oxidized	C29H31N5O18P	dC_f420-2[c]/dt = -1*rho_protein*(J_Frh + J_Mtd + J_Mer - J_Fpo - 1.1e-2*J_Biomass)	mol/L-cytoplasm	0.53	0.987257	6,7	Initial concentration based on cofactor f420 moiety concentration and by assuming that Methanosarcina barkeri Fusaro has an intracellular volume of 3.2 ul/mg-dw.
f420-2h2[c]	coenzyme-ferredoxin-420-2-reduced	C29H34O18N5P1	dC_f420-2h2[c]/dt = rho_protein*(J_Frh + J_Mtd + J_Mer - J_Fpo - 1.1e-2*J_Biomass)	mol/L-cytoplasm	0.53	0.0727427	6,7	Initial concentration based on cofactor f420 moiety concentration and by assuming that Methanosarcina barkeri Fusaro has an intracellular volume of 3.2 ul/mg-dw.
fdox[c]	ferredoxin-oxidized-24Fe-4S	Fe8S8X	dC_fdox[c]/dt = rho_protein*(1.2e-2*J_Biomass - J_AcDh - J_Fmd - J_Ech)	mol/L-cytoplasm	0.07	0.000870468	4,8,9	Initial concentration based on ferredoxin moiety concentration of Methanothermobacter thermautotrophicus and by assuming 20% of dry weight content and 1 uL/mg-dw of intracellular volume.
fdred[c]	ferredoxin-reduced-24Fe-4S	Fe8S8X	dC_fdred[c]/dt = -1*rho_protein*(1.2e-2*J_Biomass - J_AcDh - J_Fmd - J_Ech)	mol/L-cytoplasm	0.07	0.13913	4,8,9	Initial concentration based on ferredoxin moiety concentration of Methanothermobacter thermautotrophicus and by assuming 20% of dry weight content and 1 uL/mg-dw of intracellular volume.
formh4spt[c]	formyltetrahydrosarcinapterin	C36H49N7O20P1	dC_formh4spt[c]/dt = rho_protein*(J_Ftr + J_Mch)	mol/L-cytoplasm	3.8842	2.27704	4,10	Initial concentration based on tetrahydrosarcinapterin moiety concentration, and by taking the intracellular volume of Methanosarcina barkeri MS at 1.8±0.04 ul/mg-dw.
formmfr(b)[c]	formylmethanofuran-b	C35H43N6O15	dC_formmfr(b)[c]/dt = -1*rho_protein*(J_Fmd + J_Ftr)	mol/L-cytoplasm	6.55	2.71742	4,11	Initial concentration based on methanofuran moiety concentration.
h2[c]	H2 in the cytoplasm	H2	dC_h2[c]/dt = -1*rho_protein*(J_Frh + J_Vht + J_Ech)	mol/L-cytoplasm	0.0001	0.000806369		Assumed this study
h4spt[c]	tetrahydrosarcinapterin	C35H49N7O19P1	dC_h4spt[c]/dt = rho_protein*(J_Mtr - J_Ftr - J_AcDh)	mol/L-cytoplasm	3.8842	1.46638	4,10	Initial concentration based on tetrahydrosarcinapterin moiety concentration, and by taking the intracellular volume of Methanosarcina barkeri MS at 1.8±0.04 ul/mg-dw.
h[c]	H in the cytoplasm	H	dC_h[c]/dt = 0	mol/L-cytoplasm	0.0001	0.0001	12
h[e]	H in the environment	H	dC_h[e]/dt = 0	mol/L-environment	0.0001	0.0001	12
h[m]	proton on the outside of the membrane	H	dM_h[m]/dt = V_cyto*rho_protein*(2*J_Vht + 2*J_Hdr +2*J_Fpo +J_GerN - 2*J_Ech -4*J_Aha)	mol	1.65397	1.65397		Assumed this study.
hsfd[c]	heterodisulfide	C13H22N1O10P1S3	dC_hsfd[c]/dt = -1*rho_protein*(J_Hdr - J_Mcr)	mol/L-cytoplasm	0.83	0.242768	3,4	Initial concentration based on coenzyme b moiety concentration determined for Methanothermobacter thermautotrophicus, and by taking intracellular volume at 1 uL/mg-dw.
mcom[c]	methylcoenzyme-m	C3H7O3S2	dC_mcom[c]/dt = rho_protein*(J_Mta + J_Mtr - J_Mcr)	mol/L-cytoplasm	4.495	9.5081	5,6	Initial concentration based on coenzyme M moiety concentration and by assuming that Methanosarcina barkeri Fusaro has an intracellular volume of 3.2 ul/mg-dw.
menylh4spt[c]	methenyl-tetrahydrosarcinapterin	C36H48N7O19P1	dC_menylh4spt[c]/dt = rho_protein*(J_Mtd - J_Mch)	mol/L-cytoplasm	3.8842	15.1617	4,10	Initial concentration based on tetrahydrosarcinapterin moiety concentration, and by taking the intracellular volume of Methanosarcina barkeri MS at 1.8±0.04 ul/mg-dw.
meoh[c]	Methanol in the cytoplasm	CH4O1	dC_meoh[c]/dt = J_meoh - rho_protein*J_Mta	mol/L-cytoplasm	0.001 ~ 100	99.9998		Set by this study
meoh[e]	Methanol in the environment	CH4O1	dC_meoh[e]/dt = 0	mol/L-environment	0.001 ~ 100	100		Set by this study
mfr(b)[c]	methanofuran-b	C34H44N6O14	dC_mfr(b)[c]/dt = rho_protein*(J_Fmd + J_Ftr)	mol/L-cytoplasm	6.55	10.3826	4,11	Initial concentration based on methanofuran moiety concentration.
mh4spt[c]	N5-methyl-tetrahydrosarcinapterin	C36H51N7O19P1	dC_mh4spt[c]/dt = rho_protein*(J_AcDh - J_Mer - J_Mtr)	mol/L-cytoplasm	3.8842	0.396093	4,10	Initial concentration based on tetrahydrosarcinapterin moiety concentration, and by taking the intracellular volume of Methanosarcina barkeri MS at 1.8±0.04 ul/mg-dw.
mleneh4spt[c]	N5-N10-methylene-5-6-7-8-tetrahydrosarcinapterin	C36H49N7O19P1	dC_mleneh4spt[c]/dt = rho_protein*(J_Mer - J_Mtd)	mol/L-cytoplasm	3.8842	0.119796	4,10	Initial concentration based on tetrahydrosarcinapterin moiety concentration, and by taking the intracellular volume of Methanosarcina barkeri MS at 1.8±0.04 ul/mg-dw.
mphen[m]	methanophenazine-oxidized	C37N2O1H50	dC_mphen[m]/dt = rho_protein*V_cyto/V_mem*(J_Hdr - J_Vht - J_Fpo)	mol/L-membrane	1.675	0.859913	9,13	Initial concentration based on methanophenazine moiety concentration determined for Methanosarcina mazei and by assuming a cell radius of 1 mm, a membrane thickness of 4.5 nm, a cell density of 1.1 g/mL, and 20% of dry weight content.
mphenh2[m]	methanophenazine-reduced	C37N2O1H52	dC_mphenh2[m]/dt = -rho_protein*V_cyto/V_mem*(J_Hdr - J_Vht - J_Fpo)	mol/L-membrane	1.675	2.49009	9,13	Initial concentration based on methanophenazine moiety concentration determined for Methanosarcina mazei and by assuming a cell radius of 1 mm, a membrane thickness of 4.5 nm, a cell density of 1.1 g/mL, and 20% of dry weight content.
na1[c]	Sodium in the cytoplasm	Na	dC_na1[c]/dt = 0	mol/L-cytoplasm	50	50	14,15
na1[e]	Sodium cation in the environment	Na	dC_na1[e]/dt = 0	mol/L-environment	200	200	14,15
na[m]	Sodium cation on the outside of the membrane	Na	dM_na[m]/dt = V_cyto*rho_protein*(2*J_Mtr - J_GerN)	mol	1.15039	1.15039		Assumed this study.
pi[c]	Phosphate	HO4P	dC_pi[c]/dt = 0	mol/L-cytoplasm	10	10	16
dphi	Membrane potential	Dy	dDy/dt = F*V_cyto*rho_protein/Cm*(2*J_Vht + 2*J_Hdr +2*J_Fpo + 2*J_Mtr - 2*J_Ech -4*J_Aha)	Volt		0.136 V		Assumed this study.

## Sheet: Metabolic Reactions
Order	iMG746 Order	EC Classification	Enzyme abbreviation	Rxn name	Rxn description	Formula	Rate law	FS	FT	Q		Reference	Comments
1	423	n.a.	n.a.	MEOHt2	Methanol diffusion	meoh[e] <=> meoh[c]	J_meoh = 3*PI*D_meoh/r^2*(C_meoh[e] - C_meoh[c])	n.a.	n.a.	n.a.
2	126	n.a.	n.a.	CO2t	CO2 transporter via diffusion	co2[e] <=> co2[c]	J_co2 = 3*PI*D_co2/r^2*(C_co2[e] - C_co2[c])	n.a.	n.a.	n.a.
3	n.a.	n.a.	n.a.	CH4t	CH4 diffusion	ch4[e] <=> ch4[c]	J_ch4 = 3*PI*D_ch4/r^2*(C_ch4[e] - C_ch4[c])	n.a.	n.a.	n.a.
4	87	EC-3.6.3.14,	Aha	ATPS4r	ATP synthase four protons for one ATP	adp[c] + 4 h[e] + pi[c] <=> atp[c] + h2o[c] + 3 h[c]	J_Aha = k_Aha * phi_Aha * FS * FT	FS = C_adp[c]/(C_adp[c] + K_m,adp)*C_pi[c]/(C_pi[c] + K_m,pi)	FT = 1 - (Q_Aha/K_Aha)^(1/4)*exp(F*pmf/R/T)	Q_Aha = C_atp[c]/C_adp[c]/C_pi[c]		17
5	131	EC-1.2.99.2	AcDh	CODHr	carbon monoxide dehydrogenase acetyl CoA synthase	accoa[c] + fdox[c] + h2o[c] + h4spt[c] <=> co2[c] + coa[c] + fdred[c] + 2 h[c] + mh4spt[c]	J_AcDh = k_AcDh * phi_AcDh * FS * FT	FS = C_fdox[c]/(C_fdox[c] + K_m,fdox)*C_accoa[c]/(C_accoa[c] + K_m,accoa)*C_h4spt[c]/(C_h4spt[c] + K_m,h4spt)	FT = 1 - (Q_AcDh/K_AcDh)^(1/2)	Q_AcDh = C_co2[c]*C_coa[c]*C_fdred[c]*C_mh4spt[c]/C_accoa[c]/C_fdox[c]/C_h4spt[c]		17
6	198	1.12.7.2	Ech	ECHH_20	Ech Hydrogenase	fdox[c] + h2[c] + 2 h[e] <=> fdred[c] + 4 h[c]	J_Ech = k_Ech * phi_Ech * FS * FT	FS = C_fdox[c]/K_m,fdox/(1 + C_fdox[c]/K_m,fdox + C_fdred[c]/K_m,fdred)*C_h2[c]/(C_h2[c] + K_m,h2)	FT = 1 - (Q_Ech/K_Ech)^(1/2)*exp(F*pmf/R/T)	Q_Ech = C_fdred[c]/C_fdox[c]/C_h2[c])		17	Reverse direction of the reaction in iMG746
7	288	1.2.99.5	Fmd	FMFD_b_	formylmethanofuran dehydrogenase b	fdox[c] + formmfr(b)[c] + h2o[c] <=> co2[c] + fdred[c] + h[c] + mfr(b)[c]	J_Fmd = k_Fmd * phi_Fmd * FS * FT	FS = C_fdox[c]/(C_fdox[c] + K_m,fdox)*C_formmfr(b)[c]/(C_formmfr(b)[c] + K_m,formmfr(b))	FT = 1 - (Q_Fmd/K_Fmd)^(1/2)	Q_Fmd = C_co2[c]*C_fdred[c]*C_mfr(b)[c]/C_fdox[c]/C_formmfr(b)[c]		17	Reverse direction of the reaction in iMG746
8	274	1.1.98.4	Fpo	F4D	F420 Deydrogenase	f420-2h2[c] + h[c] + mphen[m] <=> f420-2[c] + 2 h[e] + mphenh2[m]	J_Fpo = k_Fpo * phi_Fpo * FS * FT	FS = C_f420-2h2[c]/( C_f420-2h2[c] + K_m,f420-2h2)*C_mphen[m]/(C_mphen[m] + K_m,mphen)	FT = 1 - (Q_Fpo/K_Fpo)^(1/2)*exp(F*pmf/R/T)	Q_Fpo = C_mphenh2[m]*C_f420-2[c]/C_mphen[m]/C_f420-2h2[c]		17
9	279	1.12.98.1	Frh	F4RH	F420 Reducing Hydrogenase	f420-2[c] + h2[c] + h[c] <=> f420-2h2[c]	J_Frh = k_Frh * phi_Frh * FS * FT	FS = C_h2[c]/(C_h2[c] + K_m,h2)*C_f420-2[c]/(C_f420-2[c] + K_f420-2)	FT = 1 - (Q_Frh/K_Frh)^(1/2)	Q_Frh = C_f420-2h2[c]/C_f420-2[c]/C_h2[c]		17	Reverse direction of the reaction in iMG746
10	289	2.3.1.101	Ftr	FMFTSPFT_b_	formylmethanofuranH4SPT N formyltransferase b	formmfr(b)[c] + h4spt[c] + h[c] <=> formh4spt[c] + mfr(b)[c]	J_Ftr = k_Ftr * phi_Ftr * FS * FT	FS = C_formmfr(b)[c]/(C_formmfr(b)[c] + K_m,formmfr(b)[c])*C_h4spt[c]/(C_h4spt[c] + K_m,h4spt[c])	FT = 1 - (Q_Ftr/K_Ftr)	Q_Ftr = C_formh4spt[c]*C_mfr(b)[c]/C_formmfr(b)[c]*C_h4spt[c]		17
11	447	3.6.3.7/15	GerN	NAt3_1	sodium proton antiporter HNA is 11	h[e] + na1[c] <=> h[c] + na1[e]	J_GerN = k_GerN * phi_GerN * FS * FT	FS = M_na1[m]/(M_na1[m] + M_h[m])	FT = 1 - (Q_GerN/K_GerN)	Q_GerN = C_na1[c]*M_h[m]/M_na1[m]/C_h[c]		17
12	368	1.8.98.1	Hdr	HDR	Heterodisulphide reductase	2 h[c] + hsfd[c] + mphenh2[m] -> cob[c] + com[c] + 2 h[e] + mphen[m]	J_Hdr = k_Hdr * phi_Hdr * FS * FT	FS = C_hsfd[c]/(C_hsfd[c] + K_m,hsfd[c])*C_mphenh2[m]/(C_mphenh2[m] + K_m,mphenh2)	FT = 1 -(Q_Hdr/K_Hdr)^(1/2)*exp(F*pmf/R/T)	Q_Hdr = C_cob[c]*C_com[c]*C_mphen[m]/C_hsfd[c]/C_mphenh2[m]		17
13	439	EC-3.5.4.27	Mch	MTSPC	Methenyl H4SPt cyclohydrolase	h2o[c] + menylh4spt[c] <=> formh4spt[c] + h[c]	J_Mch = k_Mch * phi_Mch * FS * FT	FS = C_menylh4spt[c]/(C_menylh4spt[c] + K_m,menylh4spt)	FT = 1 - (Q_Mch/K_Mch)	Q_Mch = C_formh4spt[c]/C_menylh4spt[c]		17	Reverse direction of the reaction in iMG746
14	419	EC-2.8.4.1	Mcr	MCR	Methyl coenzyme M reductase	cob[c] + mcom[c] -> ch4[c] + hsfd[c]	J_Mcr = k_Mcr * phi_Mcr * FS * FT	FS = C_cob[c]/(C_cob[c] + K_m,cob[c])*C_mcom[c]/(C_mcom[c] + K_m,mcom[c])	FT = 1 - (Q_Mcr/K_Mcr)^(1/2)	Q_Mcr = C_ch4[c]*C_hsfd[c]/C_cob[c]/C_mcom[c]		17
15	277	EC-1.5.99.11	Mer	F4MTSPR	coenzyme F420 dependent N 5 N 10 methenyltetrahydrosarcinapterin reductase	f420-2[c] + h[c] + mh4spt[c] <=> f420-2h2[c] + mleneh4spt[c]	J_Mer = k_Mer * phi_Mer * FS * FT	FS = C_f420-2[c]/K_m,f420-2/(1 + C_f420-2[c]/K_m,f420-2 + C_f420-2h2[c]/K_m,f420-2h2)*C_mh4spt[c]/(C_mh4spt[c] + K_m,mh4spt[c])	FT = 1 - (Q_Mer/K_Mer)^(1/2)	Q_Mer = C_f420-2[c]*C_mh4spt[c]/C_f420-2h2[c]/C_mleneh4spt[c]		17	Reverse direction of the reaction in iMG746
16	690 & 710	2.1.1.90	Mta	MCMMT	methanol:coenzyme M methyltransferase	com[c] + meoh[c] -> mcom[c] + h2o[c]	J_Mta = k_Mta * phi_Mta * FS * FT	FS = C_meoh[c]/(C_meoh[c] + K_m,meoh)*C_com[c]/(C_com[c] + Km,com)	FT = 1 - (Q_Mta/K_Mta)	Q_Mta = C_mcom[c]/C_com[c]/C_meoh[c]		17
17	276	EC-1.5.99.9	Mtd	F4MTSPD	coenzyme F420 dependent N 5 N 10 methenyltetrahydrosarcinapterin dehydrogenase	f420-2[c] + 2 h[c] + mleneh4spt[c] <=> f420-2h2[c] + menylh4spt[c]	J_Mtd = k_Mtd * phi_Mtd * FS * FT	FS = C_f420-2[c]/(C_f420-2[c] + K_m,f420-2)*C_mleneh4spt[c]/(C_mleneh4spt[c] + K_m,mleeh4spt)	FT = 1 - (Q_Mtd/K_Mtd)^(1/2)	Q_Mtd = C_f420-2h2[c]*C_menylh4spt[c]/C_f420-2[c]/C_mleneh4spt[c]		17	Reverse direction of the reaction in iMG746
18	689 & 690 & 710	2.1.1.86	Mtr	MTSPCMMT	Methyl-H4SPT: coenzyme M methyltransferase	h[c] + mh4spt[c] + com[c] + 2 na1[c] <=> h4spt[c] + 2 na1[e] +h[c] + mcom[c]	J_Mtr = k_Mtr * phi_Mtr * FS * FT	FS = C_mh4spt[c]/(C_mh4spt[c] + K_m,mh4spt[c])*C_com[c]/(C_com[c] + K_m,com[c])	FT = 1 - (Q_Mtr/K_Mtr)^(1/2)*exp(F*smf/R/T)	Q_Mtr = C_h4spt[c]*C_mcom[c]/C_mh4spt[c]/C_com[c]		17
19	278	1.12.98.3	Vht	F4NH	F420 nonreducing Hydrogenase	h2[c] + mphen[m] <=> 2 h[e] + mphenh2[m]	J_Vht = k_Vht * phi_Vht * FS * FT	FS = C_h2[c]/(C_h2[c] + K_m,h2)*C_mphen[c]/(C_mphen[c] + K_mphen)	FT = 1 - (Q_Vht/K_Vht)^(1/2)*exp(F*pmf/R/T)	Q_Vht = C_ mphenh2[m]/C_h2[c]/C_mphen[m]		17
20	84	n.a.	n.a.	ATPM	ATP maintenance requirement	atp[c] + h2o[c] -> adp[c] + h[c] + pi[c]	J_Maint = 2.65e-8 mol/g-protein/s in bioreactors | 2.65e-9 mol/g-protein/s in natural sediments	n.a.	n.a.	n.a.		18
21	n.a.	n.a.	n.a.	Biomass_synthesis	Mb Biomass function	2.22e-2 accoa[c] + 1.81e-2 f420-2h2[c] + 1.71e-2 fdred[c] + 2.18e-1 atp[c] + 2.18e-1 h2o[c] -> 2.22e-2 coa[c] + 1.81e-2 f420-2[c] + 1.71e-2 fdox[c] + 2.18e-1 adp[c] + 2.18e-1 h[c] + 2.18e-1 pi[c]	J_Biomass = 1/0.218*(V_Aha - V_Maint)	n.a.	n.a.	n.a.			Added by this study, see table_FBA for details, specific growth rate (u, miu, 1/day) is calculated according to V_Biomass/rho_protein*24*3600

## Sheet: Reaction parameters
Order	Enzyme/Rxn	Parameter	Value	Unit	Source organism	T (oC) of enzyme assay	pH of enzyme assay	Data source	Comment
1	MEOHt2	D_meoh	8.4e-06	cm^2/s	n.a.			19
2	CO2t	D_co2	1.49e-05	cm^2/s	n.a.			19
3	CH4t	D_ch4	1.92e-05	cm^2/s	n.a.			19
4	Aha	k_Aha	0.00095	mol/g-enzyme/s				20,21	k_Aha is calculated from a turnover number of 400 s-1 and a molecular weight of 420 kDa.
4	Aha	K_m,adp	0.1	mM	Escherichia coli			22
4	Aha	K_m,pi	4.2	mM	Escherichia coli			22
4	Aha	log10(K_Aha)	-5.5711					23
5	AcDh	k_AcDh	0.0042	mol/g-enzyme/s	M. thermophila	56	7.6	24
5	AcDh	K_m,accoa	0.2	mM	M. thermophila	35	6	25	no K_m data for fdox and h4spt
5	AcDh	log10(K_AcDh)	-7.5378					23
6	Ech	k_Ech	0.00083	mol/g-enzyme/s	M. barkeri	37	7.6	26
6	Ech	K_m,fdox	0.001	mM	M. barkeri	37	7.6	26
6	Ech	K_m,fdred	0.0075	mM	M. barkeri	37	7.6	26
6	Ech	K_m,h2	1e-05	mM	Clostridium acetobutylicum	35	7	27
6	Ech	log10(K_Ech)	3.648					23
7	Fmd	k_Fmd	0.0029	mol/g-enzyme/s	M. barkeri	37	7	28
7	Fmd	K_m,fdox	0.02	mM	M. barkeri	37	7	28
7	Fmd	K_m,formmfr(b)	0.01	mM	M. barkeri	37	7	28
7	Fmd	log10(K_Fmd)	2.503					23,29
8	Fpo	k_Fpo	0.00019	mol/g-enzyme/s	M. mazei	25	7	13
8	Fpo	K_m,f420-2h2	0.007	mM	M. mazei	37	7	30
8	Fpo	K_m,mphen	0.035	mM	M. mazei	25	7	13
8	Fpo	log10(K_Fpo)	6.5924					31,32
9	Frh	k_Frh	0.0037	mol/g-enzyme/s	M. barkeri	37	7.2	33
9	Frh	K_m,h2	0.003	mM	M. barkeri	37	7.2	33
9	Frh	K_m,f420-2	0.029	mM	M. barkeri	37	7.2	33
9	Frh	log10(K_Frh)	4.9327					23,31
10	Ftr	k_Ftr	0.062	mol/g-enzyme/s	M. barkeri	37	7	34
10	Ftr	K_m,formmfr(b)	0.06	mM	M. barkeri	37	7	34
10	Ftr	K_m,h4spt	0.4	mM	M. barkeri	37	7	34
10	Ftr	log10(K_Ftr)	0.7708					35
11	GerN	k_GerN	0.0024	mol/g-enzyme/s				36,37	k_GerN is calculated by assuming a turnover rate of 500 1/s and a molecular weight of 210 kDa.
11	GerN	K_m,na	5.5	mM	Methanothermobacter thermautotrophicus	60	6.8	38
11	GerN	log10(K_GerN)	0						Assigned by this study.
12	Hdr	k_Hdr	0.0022	mol/g-enzyme/s	M. barkeri	37	7	39	k_Hdr is calculated from the apparent rate constant by accounting for the presence of 0.5 mM the heterodisulfide of coenzyme M and N-7-mercaptoheptanoylthreonine phosphate (CoM-S-S-HTP) and a Km value of 0.4 mM.
12	Hdr	K_m,hsfd	0.144	mM	M. thermophile	25	7.6	40
12	Hdr	K_m,mphenh2	0.092	mM	M. thermophila	25	7.6	40
12	Hdr	log10(K_Hdr)	0.7438					32
13	Mch	k_Mch	0.0078	mol/g-enzyme/s	M. barkeri	37	7.8	41
13	Mch	K_m,menylh4spt	0.57	mM	M. barkeri	37	7.8	41
13	Mch	log10(K_Mch)	-0.8059					31
14	Mcr	k_Mcr	3.3e-05	mol/g-enzyme/s	M. thermophila	55	6.5	42	k_Mcr is calculated by using the enzyme velocity and the assay condition of 100 uM cob and 5 mM mcom.
14	Mcr	K_m,mcom	3.3	mM	M. thermophila	55	6.5	42
14	Mcr	K_m,cob	0.059	mM	M. thermophila	55	6.5	42
14	Mcr	log10(K_Mcr)	2.9234					43
15	Mer	k_Mer	0.0033	mol/g-enzyme/s	M. barkeri	37	7	44
15	Mer	K_m,mh4spt	0.25	mM	M. barkeri	37	7	44
15	Mer	K_m,mleneh4spt	0.015	mM	M. barkeri	55	7.7	45
15	Mer	K_m,f420-2	0.04	mM	M. barkeri	37	7	44
15	Mer	K_m,f420-2h2	0.012	mM	M. barkeri	55	7.7	45
15	Mer	log10(K_Mer)	-1.3523					31,46
16	Mta	k_Mta	0.019	mol/g-enzyme/s	M. barkeri	37	7.2	47
16	Mta	K_m,meoh	50	mM	M. barkeri	37	7.2	47
16	Mta	K_m,com	10	mM	M. barkeri	37	7.2	47
16	Mta	log10(K_Mta)	4.8178					47
17	Mtd	k_Mtd	0.067	mol/g-enzyme/s	M. barkeri	37	7	44
17	Mtd	K_m,f420-2	0.018	mM	M. barkeri	37	7	44
17	Mtd	K_m,mleneh4spt	0.006	mM	M. barkeri	37	7	44
17	Mtd	log10(K_Mtd)	1.0142					31,46
18	Mtr	k_Mtr	0.00017	mol/g-enzyme/s	M. mazei	37	6.9	48
18	Mtr	K_m,mh4spt	0.05	mM	M. barkeri	37	7	49
18	Mtr	K_m,com	0.25	mM	M. barkeri	37	7	49
18	Mtr	log10(K_Mtr)	5.2032					29
19	Vht	k_Vht	0.002	mol/g-enzyme/s	M. barkeri	37	7.8	50
19	Vht	K_m,h2	1e-05	mM					Assumed a K_m,h2 value of Ech
19	Vht	K_m,mphen	0.035	mM					Assumed a K_m,mphen value of Fpo
19	Vht	log10(K_Vht)	11.5251					23,32
20	ATPM	V_ATPM	2.6455e-08	mol/g-protein/s				18	Applicable to laboratory bioreactors
20	ATPM	V_ATPM	2.6455e-09	mol/g-protein/s				18	Assumed for natural sediments
21	Biomass_synthesis	n.a.	n.a.	n.a.					Reaction velocity is calculated from the ATP production flux by Aha and the consumption flux by maintenance
<-end

## Sheet: Other parameters
Parameter	Description	Value	unit	Source	Comment
Physicochemical parameter
R	Gas constant	8.3145	J/mol/K		Standard physicochemical constant
F	Faraday constant	96485	C/mol		Standard physicochemical constant
T	Temperature	298.15	Kelvin		Assuming room temperature
Structure parameter
r	Cell radius	1	um	51
b	Membrane thickness	5	nm	52
V_cyto	Cytoplasm volume	4.189e-18	L		Calculated from cell radius by this study.
V_mem	Membrane volume	6.283e-17	L		Calculated from cell radius by this study.
Physiological parameter
Cm	Membrane capacitance	1.257e-13	farad	53	Calculated from the specific capacitance of 0.01 farad/m^2 and and the membrane surface area
rho_dw	Dry weight density	0.242	g/mL	9,17
f_prot	Protein fraction in dry weight	0.63		17
rho_protein	Protein density	152.46	g/L		Calculated from cell dry weight density and fraction of proteins in dry weight
phi_max	Sum of the proteome fractions of the M and G sectors	0.48		54
k_G	Rate coefficient of the growth-related proteome fraction	5.3	1/d		Calculated from the specific growth rate and the proteome fraction of G sector, i.e., 0.18, of laboratory cultures; see laboratory observations.

## Sheet: Laboratory observations
	Parameter	Value	Unit	Reference	Comment
Enzyme expression					Proteome fractions (%) determined by in vitro enzymatic assays of cell-free extracts
	Ech	3.0±1.0	%	26	Determined by chemiluminescent Western blotting.
	Fmd	0.9, 1.1	%	28,55,56
	Frh	1.1, 1.6	%	33,57,58
	Ftr	0.2	%	34
	Hdr	0.9, 1.2 - 1.5	%	26,39,55
	Mch	0.3	%	41,58
	Mcr	10	%	59,60
	Mer	0.8, 1.5	%	44,45,55
	Mta	4	%	47
	Mtd	1.1, 1.2	%	44,58,61
	Mtr	0.8	%	48	Determined for the enzyme of Methanosarcina mazei.
Metabolic stoichiometric coefficient	ATP consumed per g protein	0.256016	g/mol	62	Calculated from biomass yield per ATP and the fraction of proteins in dry weight of biomass
	Acetyl-CoA consumed per g protein	0.0166038		63	Calculated from the fraction of methanol assimulated to biomass, 4.4%, and protein yield per methanol
	Protein yield per ch4	3.2±0.4	g/mol	64
		3.7	g/mol	65
		4.5	g/mol	66
		3.2	g/mol	67
		4.1±0.3	g/mol	68
		4.6±1.0	g/mol	69
	Average	3.9
	Std	0.6
	Protein yield per methanol	1.5	g/mol	70
		2.3±0.8	g/mol	68
		2.6	g/mol	71
		2.7	g/mol	72
	Average	2.3	g/mol
	Std	0.5	g/mol
Growth kinetic parameter	Maximum growth rate	1.68	1/d	76
		0.672	1/d	71
		0.744	1/d	77
		1.056	1/d	70
	Average	1.038	1/d
	Standard deviation	0.459304	1/d
	Half-saturation constant	0.18	mM	70
		0.5	mM	71
		0.5	mM	78
	Average	0.393333	mM
	Standard deviation	0.184752	mM
	Uptake affinity
	Average	2.63898	1/mM/d		Calculated from the data of maximum growth rate and uptake affinity
	Standard deviation	1.70296	1/mM/d		Calculated from the data of maximum growth rate and uptake affinity
	Methanogenesis rate constant	0.26	mol-ch4/g-protein/d	70
		0.34	mol-ch4/g-protein/d	79
		0.26	mol-ch4/g-protein/d	67
		0.32	mol-ch4/g-protein/d	71
	Average	0.3	mol-ch4/g-protein/d
	Standard deviation	0.04	mol-ch4/g-protein/d

## Sheet: References
	Reference
1	Hummel, C. S., Lancaster, K. M. & Crane, E. J. Determination of coenzyme A levels in Pyrococcus furiosus and other Archaea: implications for a general role for coenzyme A in thermophiles. FEMS Microbiology Letters 252, 229-234, doi:10.1016/j.femsle.2005.09.004 (2005).
2	Santos, H. et al. In vivo 31P- and 13C-NMR studies of ATP synthesis and methane formation by Methanosarcina barkeri. European Journal of Biochemistry 180, 421-427, doi:10.1111/j.1432-1033.1989.tb14663.x (1989).
3	de Poorter, L. M. I., Geerts, W. G., Theuvenet, A. P. R. & Keltjens, J. T. Bioenergetics of the formyl-methanofuran dehydrogenase and heterodisulfide reductase reactions in Methanothermobacter thermautotrophicus. European Journal of Biochemistry 270, 66-75, doi:10.1046/j.1432-1033.2003.03362.x (2003).
4	Jarrell, K. F., Sprott, G. D. & Matheson, A. T. Intracellular potassium concentration and relative acidity of the ribosomal proteins of methanogenic bacteria. Canadian Journal of Microbiology 30, 663-668, doi:10.1139/m84-099 (1984).
5	Elias, D. A., Krumholz, L. R., Tanner, R. S. & Suflita, J. M. Estimation of methanogen biomass by quantitation of coenzyme M. Applied and Environmental Microbiology 65, 5541-5545 (1999).
6	Blaut, M. & Gottschalk, G. Protonmotive force driven synthesis of ATP during methane formation from molecular hydrogen and formaldehyde or carbon dioxide in Methanosarcina barkeri. FEMS Microbiology Letters 24, 103-107 (1984).
7	Heine-Dobbernack, E., Schoberth, S. M. & Sahm, H. Relationship of intracellular coenzyme F420 content to growth and metabolic activity of Methanobacterium bryantii and Methanosarcina barkeri. Applied and Environmental Microbiology 54, 454-459 (1988).
8	Hatchikian, E. C. et al. Isolation, characterization, and biological activity of the Methanococcus thermolithotrophicus ferredoxin. Journal of Bacteriology 171, 2384-2390 (1989).
9	Bratbak, G. & Dundas, I. Bacterial dry matter content and biomass estimations. Applied and Environmental Microbiology 48, 755-757 (1984).
10	Gorris, L. & van der Drift, C. in Biology of Anaerobic Bacteria. (eds Dubourguier HC et al.) 144-150 (Elsevier Science Publishers, 1986).
11	de Poorter, L. M. I. Regulation of the hydrogen metabolism in Methanothermobacter thermoautotrophicus Ph.D. thesis, Radboud University Nijmegen, (2002).
12	Müller, V., Blaut, M. & Gottschalk, G. The transmembrane electrochemical gradient of Na+ as driving force for methanol oxidation in Methanosarcina barkeri. European Journal of Biochemistry 172, 601-606, doi:10.1111/j.1432-1033.1988.tb13931.x (1988).
13	Abken, H.-J. et al. Isolation and characterization of methanophenazine and function of phenazines in membrane-bound electron transport of Methanosarcina mazei Gö1. Journal of Bacteriology 180, 2027-2032 (1998).
14	Peinemann, S., Muller, V., Blaut, M. & Gottschalk, G. Bioenergetics of methanogenesis from acetate by Methanosarcina barkeri. Journal of Bacteriology 170, 1369-1372 (1988).
15	Müller, V., Blaut, M. & Gottschalk, G. Generation of a transmembrane gradient of Na+ in Methanosarcina barkeri. European Journal of Biochemistry 162, 461-466, doi:10.1111/j.1432-1033.1987.tb10624.x (1987).
16	Tran, Q. H. & Unden, G. Changes in the proton potential and the cellular energetics of Escherichia coli during growth by aerobic and anaerobic respiration or by fermentation. European Journal of Biochemistry 251, 538-543, doi:10.1046/j.1432-1327.1998.2510538.x (1998).
17	Gonnerman, M. C., Benedict, M. N., Feist, A. M., Metcalf, W. W. & Price, N. D. Genomically and biochemically accurate metabolic reconstruction of Methanosarcina barkeri Fusaro, iMG746. Biotechnology Journal 8, 1070-1079, doi:10.1002/biot.201200266 (2013).
18	Shapiro, B., Hoehler, T. M. & Jin, Q. Integrating genome-scale metabolic models into the prediction of microbial kinetics in natural environments. Geochimica et Cosmochimica Acta 242, 102-122, doi:10.1016/j.gca.2018.08.047 (2018).
19	Cussler, E. L. Diffusion: Mass Transfer in Fluid Systems. (Cambridge university press, 2009).
20	Senior, A. E. The proton-translocating ATPase of Escherichia Coli. Annual Review of Biophysics and Biophysical Chemistry 19, 7-41, doi:10.1146/annurev.bb.19.060190.000255 (1990).
21	Inatomi, K. Characterization and purification of the membrane-bound ATPase of the archaebacterium Methanosarcina barkeri. Journal of Bacteriology 167, 837-841 (1986).
22	Iino, R., Hasegawa, R., Tabata, K. V. & Noji, H. Mechanism of inhibition by C-terminal α-helices of the ϵ subunit of Escherichia coli FoF1-ATP Synthase. Journal of Biological Chemistry 284, 17457-17464, doi:10.1074/jbc.M109.003798 (2009).
23	Thauer, R. K., Jungermann, K. & Decker, K. Energy conservation in chemotrophic anaerobic bacteria. Bacteriological Reviews 41, 100-180 (1977).
24	Simianu, M., Murakami, E., Brewer, J. M. & Ragsdale, S. W. Purification and properties of the heme- and iron−sulfur-containing heterodisulfide reductase from Methanosarcina thermophila. Biochemistry 37, 10027-10039, doi:10.1021/bi9726483 (1998).
25	Raybuck, S. A. et al. Demonstration of carbon-carbon bond cleavage of acetyl coenzyme A by using isotopic exchange catalyzed by the CO dehydrogenase complex from acetate-grown Methanosarcina thermophila. Journal of Bacteriology 173, 929-932 (1991).
26	Meuer, J., Bartoschek, S., Koch, J., Künkel, A. & Hedderich, R. Purification and catalytic properties of Ech hydrogenase from Methanosarcina barkeri. European Journal of Biochemistry 265, 325-335, doi:10.1046/j.1432-1327.1999.00738.x (1999).
27	Demuez, M., Cournac, L., Guerrini, O., Soucaille, P. & Girbal, L. Complete activity profile of Clostridium acetobutylicum [FeFe]-hydrogenase and kinetic parameters for endogenous redox partners. FEMS Microbiology Letters 275, 113-121, doi:10.1111/j.1574-6968.2007.00868.x (2007).
28	Karrasch, M., BÖRner, G., Enssle, M. & Thauer, R. K. The molybdoenzyme formylmethanofuran dehydrogenase from Methanosarcina barkeri contains a pterin cofactor. European Journal of Biochemistry 194, 367-372, doi:10.1111/j.1432-1033.1990.tb15627.x (1990).
29	Thauer, R. K. Energy metabolism of methanogenic bacteria. Biochimica et Biophysica Acta (BBA) - Bioenergetics 1018, 256-259, doi:10.1016/0005-2728(90)90261-2 (1990).
30	Abken, H. J. & Deppenmeier, U. Purification and properties of an F420H2 dehydrogenase from Methanosarcina mazei Gö1. FEMS Microbiology Letters 154, 231-237 (1997).
31	Thauer, R. K., Hedderich, R. & Fischer, R. in Methanogenesis - Ecology, Physiology, Biochemistry and Genetics (ed James G. Ferry) 209-252 (Chapman & Hall, 1993).
32	Tietze, M. et al. Redox potentials of methanophenazine and CoB-S-S-CoM, factors involved in electron transport in methanogenic archaea. ChemBioChem 4, 333-335, doi:10.1002/cbic.200390053 (2003).
33	Michel, R., Massanz, C., Kostka, S., Richter, M. & Fiebig, K. Biochemical characterization of the 8-hydroxy-5-deazaflavin-reactive hydrogenase from Methanosarcina barkeri Fusaro. European Journal of Biochemistry 233, 727-735, doi:10.1111/j.1432-1033.1995.727_3.x (1995).
34	Breitung, J. & Thauer, R. K. Formylmethanofuran:tetrahydromethanopterin formyltransferase from Methanosarcina barkeri. Identification of N5-formyltetrahydromethanopterin as the product. FEBS Letters 275, 226-230, doi:10.1016/0014-5793(90)81477-6 (1990).
35	Shima, S. & Thauer, R. K. Tetrahydromethanopterin-specific enzymes from Methanopyrus kandleri. Methods in Enzymology 331, 317 (2001).
36	Taglicht, D., Padan, E. & Schuldiner, S. Overproduction and purification of a functional Na+/H+ antiporter coded by nhaA (ant) from Escherichia coli. Journal of Biological Chemistry 266, 11289-11294 (1991).
37	Kajiyama, Y., Otagiri, M., Sekiguchi, J., Kosono, S. & Kudo, T. Complex formation by the mrpABCDEFG gene products, which constitute a principal Na+/H+ antiporter in Bacillus subtilis. Journal of Bacteriology 189, 7511-7514, doi:10.1128/jb.00968-07 (2007).
38	Vidová, M., Bobáľová, J. & Smigáň, P. Harmaline-resistant mutant of Methanothermobacter thermautotrophicus with a lesion in Na(+)/H(+) antiport. General Physiology and Biophysics 30 Spec No, S54-60, doi:10.4149/gpb_2011_si1_54 (2011).
39	Heiden, S., Hedderich, R., Setzke, E. & Thauer, R. K. Purification of a two-subunit cytochrome-b-containing heterodisulfide reductase from methanol-grown Methanosarcina barkeri. European Journal of Biochemistry 221, 855-861, doi:10.1111/j.1432-1033.1994.tb18800.x (1994).
40	Murakami, E., Deppenmeier, U. & Ragsdale, S. W. Characterization of the intramolecular electron transfer pathway from 2-hydroxyphenazine to the heterodisulfide reductase from Methanosarcina thermophila. Journal of Biological Chemistry 276, 2432-2439, doi:10.1074/jbc.M004809200 (2001).
41	te Brömmelstroet, B. W. et al. Purification and properties of 5,10-methenyltetrahydromethanopterin cyclohydrolase from Methanosarcina barkeri. Journal of Bacteriology 172, 564-571 (1990).
42	Jablonski, P. E. & Ferry, J. G. Purification and properties of methyl coenzyme M methylreductase from acetate-grown Methanosarcina thermophila. Journal of Bacteriology 173, 2481-2487 (1991).
43	Shima, S. & Thauer, R. K. Methyl-coenzyme M reductase and the anaerobic oxidation of methane in methanotrophic Archaea. Current Opinion in Microbiology 8, 643-648, doi:10.1016/j.mib.2005.10.002 (2005).
44	te Brömmelstroet, B. W. J., Geerts, W. J., Keltjens, J. T., Drift, C. v. d. & Vogels, G. D. Purification and properties of 5,10-methylenetetrahydromethanopterin dehydrogenase and 5,10-methylenetetrahydromethanopterin reductase, two coenzyme F420-dependent enzymes, from Methanosarcina barkeri. Biochimica et Biophysica Acta (BBA) - Protein Structure and Molecular Enzymology 1079, 293-302, doi:10.10…
45	Ma, K. & Thauer, R. K. N5, N10-Methylenetetrahydromethanopterin reductase from Methanosarcina barkeri. FEMS Microbiology Letters 70, 119-124, doi:10.1111/j.1574-6968.1990.tb13963.x (1990).
46	Keltjens, J. T. et al. 5-Formyl-5,6,7,8-tetrahydromethanopterin is the intermediate in the process of methanogenesis in Methanosarcina barkeri. BioFactors (Oxford, England) 3, 249-255 (1992).
47	Sauer, K., Harms, U. & Thauer, R. K. Methanol:coenzyme M methyltransferase from Methanosarcina barkeri. European Journal of Biochemistry 243, 670-677, doi:10.1111/j.1432-1033.1997.t01-1-00670.x (1997).
48	Lienard, T., Becher, B., Marschall, M., Bowien, S. & Gottschalk, G. Sodium ion translocation by N5-methyltetrahydromethanopterin: coenzyme M methyltransferase from Methanosarcina mazei Gö1 reconstituted in ether lipid liposomes. European Journal of Biochemistry 239, 857-864, doi:10.1111/j.1432-1033.1996.0857u.x (1996).
49	Fischer, R., Gärtner, P., Yeliseev, A. & Thauer, R. K. N 5-Methyltetrahydromethanopterin: coenzyme M methyltransferase in methanogenic archaebacteria is a membrane protein. Archives of Microbiology 158, 208-217, doi:10.1007/bf00290817 (1992).
50	Kemner, J. & Zeikus, J. G. Purification and characterization of membrane-bound hydrogenase from Methanosarcina barkeri MS. Archives of Microbiology 161, 47-54, doi:10.1007/bf00248892 (1994).
51	Maeder, D. L. et al. The Methanosarcina barkeri genome: Comparative analysis with Methanosarcina acetivorans and Methanosarcina mazei reveals extensive rearrangement within Methanosarcinal genomes. Journal of Bacteriology 188, 7922-7931, doi:10.1128/jb.00810-06 (2006).
52	Chen, C., Smye, S. W., Robinson, M. P. & Evans, J. A. Membrane electroporation theories: a review. Medical and Biological Engineering and Computing 44, 5-14, doi:10.1007/s11517-005-0020-2 (2006).
53	White, S. H. A study of lipid bilayer membrane stability using precise measurements of specific capacitance. Biophysical Journal 10, 1127-1148, doi:10.1016/S0006-3495(70)86360-3 (1970).
54	Scott, M., Gunderson, C. W., Mateescu, E. M., Zhang, Z. & Hwa, T. Interdependence of cell growth and gene expression: Origins and consequences. Science 330, 1099-1102, doi:10.1126/science.1192588 (2010).
55	Schwörer, B. & Thauer, R. Activities of formylmethanofuran dehydrogenase, methylenetetrahydromethanopterin dehydrogenase, methylenetetrahydromethanopterin reductase, and heterodisulfide reductase in methanogenic bacteria. Archives of Microbiology 155, 459-465 (1991).
56	Karrasch, M., Börner, G., Enßle, M. & Thauer, R. K. Formylmethanofuran dehydrogenase from methanogenic bacteria, a molybdoenzyme. FEBS Letters 253, 226-230, doi:10.1016/0014-5793(89)80964-0 (1989).
57	Fiebig, K. & Friedrich, B. Purification of the F420-reducing hydrogenase from Methanosarcina barkeri (strain Fusaro). European Journal of Biochemistry 184, 79-88, doi:10.1111/j.1432-1033.1989.tb14992.x (1989).
58	Mukhopadhyay, B., Purwantini, E. & Daniels, L. Effect of methanogenic substrates on coenzyme F420-dependent N5,N10-methylene-H4MPT dehydrogenase, N5,N10-methenyl-H4MPT cyclohydrolase and F420-reducing hydrogenase activities in Methanosarcina barkeri. Archives of Microbiology 159, 141-146, doi:10.1007/bf00250274 (1993).
59	Becker, D. F. & Ragsdale, S. W. Activation of methyl-SCoM reductase to high specific activity after treatment of whole cells with sodium sulfide. Biochemistry 37, 2639-2647, doi:10.1021/bi972145x (1998).
60	Bokranz, M., Bäumner, G., Allmansberger, R., Ankel-Fuchs, D. & Klein, A. Cloning and characterization of the methyl coenzyme M reductase genes from Methanobacterium thermoautotrophicum. Journal of Bacteriology 170, 568, doi:10.1128/jb.170.2.568-577.1988 (1988).
61	Enßle, M., Zirngibl, C., Linder, D. & Thauer, R. K. Coenzyme F420 dependent N5, N10-methylenetetrahydromethanopterin dehydrogenase in methanol grown Methanosarcina barkeri. Archives of Microbiology 155, 483-490, doi:10.1007/bf00244966 (1991).
62	Jin, Q. Energy conservation of anaerobic respiration. American Journal of Science 312, 573-628, doi:10.2475/06.2012.01 (2012).
63	Blaut, M., Müller, V., Fiebig, K. & Gottschalk, G. Sodium ions and an energized membrane required by Methanosarcina barkeri for the oxidation of methanol to the level of formaldehyde. Journal of Bacteriology 164, 95-101 (1985).
64	Smith, M. R. & Mah, R. A. Growth and methanogenesis by Methanosarcina strain 227 on acetate and methanol. Applied and Environmental Microbiology 36, 870-879 (1978).
65	Hippe, H., Caspari, D., Fiebig, K. & Gottschalk, G. Utilization of trimethylamine and other N-methyl compounds for growth and methane formation by Methanosarcina barkeri. Proceedings of the National Academy of Sciences 76, 494-498 (1979).
66	Weimer, P. J. & Zeikus, J. G. One carbon metabolism in methanogenic bacteria. Archives of Microbiology 119, 49-57, doi:10.1007/BF00407927 (1978).
67	Smith, M. R. & Mah, R. A. Acetate as sole carbon and energy source for growth of Methanosarcina Strain 227. Applied and Environmental Microbiology 39, 993-999 (1980).
68	Müller, V., Blaut, M. & Gottschalk, G. Utilization of methanol plus hydrogen by Methanosarcina barkeri for methanogenesis and growth. Applied and Environmental Microbiology 52, 269-274 (1986).
69	Silveira, R. G., Kakizono, T., Takemoto, S., Nishio, N. & Nagai, S. Medium optimization by an orthogonal array design for the growth of Methanosarcina barkeri. Journal of Fermentation and Bioengineering 72, 20-25, doi:10.1016/0922-338X(91)90140-C (1991).
70	Gerritse, J. & Gottschal, J. C. Two-membered mixed cultures of methanogenic and aerobic bacteria in O2-limited chemostats. Microbiology 139, 1853-1860, doi:10.1099/00221287-139-8-1853 (1993).
71	Ranalli, G., Whitmore, T. N. & Lloyd, D. Methanogenesis from methanol in Methanosarcina barkeri studied using membrane inlet mass spectrometry. FEMS Microbiology Letters 35, 119-122, doi:10.1111/j.1574-6968.1986.tb01512.x (1986).
72	Silveira, R. G., Nishio, N. & Nagai, S. Growth characteristics and corrinoid production of Methanosarcina barkeri on methanol-acetate medium. Journal of Fermentation and Bioengineering 71, 28-34, doi:10.1016/0922-338X(91)90299-V (1991).
73	Phelps, T. J., Conrad, R. & Zeikus, J. G. Sulfate-dependent interspecies H2 transfer between Methanosarcina barkeri and Desulfovibrio vulgaris during coculture metabolism of acetate or methanol. Applied and Environmental Microbiology 50, 589-594 (1985).
74	Boone, D. R., Menaia, J. A. G. F., Boone, J. E. & Mah, R. A. Effects of hydrogen pressure during growth and effects of pregrowth with hydrogen on acetate degradation by Methanosarcina species. Applied and Environmental Microbiology 53, 83-87 (1987).
75	Blaut, M. & Gottschalk, G. Coupling of ATP synthesis and methane formation from methanol and molecular hydrogen in Methanosarcina barkeri. European Journal of Biochemistry 141, 217-222 (1984).
76	Weimer, P. J. & Zeikus, J. G. Acetate metabolism in Methanosarcina barkeri. Archives of Microbiology 119, 175-182 (1978).
77	Ferreira, E. C., Pereira, L. M., Feyo de Azevedo, S. & Duarte, J. C. in Computer Applications in Fermentation Technology: Modelling and Control of Biotechnological Processes (eds N. M. Fish, R. I. Fox, & N. F. Thornhill) 217-220 (Springer Netherlands, 1989).
78	Daußmann, T., Aivasidis, A. & Wandrey, C. Kinetic data and new enzymatic activities of methanosarcina barkeri grown on methanol as the sole carbon source. Water Science and Technology 36, 175-182, doi:10.1016/S0273-1223(97)00521-0 (1997).
79	Eikmanns, B. & Thauer, R. K. Catalysis of an isotopic exchange between CO2 and the carboxyl group of acetate by Methanosarcina barkeri grown on acetate. Archives of Microbiology 138, 365-370, doi:10.1007/bf00410905 (1984).
